# Supplementary material for: The Selective DHCR24 Blocker SH42 Inhibits ACE2 Binding and Cellular Entry of SARS-CoV-2 Spike Proteins More Efficiently Than Atorvastatin
Source: Research (Wash D C). 2026 May 14;9:1280. doi: 10.34133/research.1280 (PMC13172576; doi:10.34133/research.1280)
Supplement: Supplementary 1 — Figs. S1 to S6 [file research.1280.f1.zip]

Archive with 8 entries (8 files):
- Fig S1.tif
- Fig S2.tif
- Fig S3.tif
- Fig S4.tif
- Fig S5.tif
- Fig S6.tif
- Kovacs et al_suppl_re-rev_anonymus highlighted.docx
- Kovacs et al_suppl_re-rev_clean.docx
